# Supplementary material for: Microbial sulfate reduction and metal attenuation in pH 4 acid mine water
Source: Geochem Trans. 2007 Oct 23;8:10. doi: 10.1186/1467-4866-8-10 (PMC2211471; doi:10.1186/1467-4866-8-10)
Supplement: Additional File 2 — Table S1. Water-quality data for well GS-18, Penn Mine, California, 2001–02; Table S2. Statistical data for replicate water-quality samples, well GS-18, Penn Mine, California, 2002; Table S3. Quality assurance data for standard reference water samples. [file 1467-4866-8-10-S2.xls]

## Sheet: Table S1 Water-quality data
Table S1. Water-quality data for well GS-18, Penn Mine, California, 2001-02.
[°C, degrees Celcius; m, meters; mg/L, milligrams per liter; VSMOW, Vienna Standard Mean Ocean Water; VCDT, Vienna Cañon Diablo Troilite; μS/cm, microsiemens per centimeter; <, less than; —, not determined; NA, not applicable]
[GFAAS, graphite furnace atomic absorption spectrometry; HGAAS, hydride generation atomic absorption spectrometry; IC, ion chromatography; ICP-AES, inductively coupled plasma - atomic emission spectrometry; IR, infrared]
[Laboratories: NWQL - National Water Quality Laboratory; UCD, University of California, Davis; USEPA, U.S. Environmental Protection Agency, Ada, Oklahoma; USGS, U.S. Geological Survey]
ID / depth						Blank	33.0 m	75.0 m	78.0 m	79.3 m	75.0 m	75.0 m	78.0 m	78.0 m	79.3 m	79.3 m	81.0 m	81.0 m
Replicate						1 of 1	1 of 1	1 of 1	1 of 1	1 of 1	1 of 2	2 of 2	1 of 2	2 of 2	1 of 2	2 of 2	1 of 2	2 of 2
Collection Date					mm/dd/yyyy	2001-11-13	2001-11-13	2001-11-14	2001-11-14	2001-11-14	2002-11-20	2002-11-20	2002-11-20	2002-11-20	2002-11-20	2002-11-20	2002-11-21	2002-11-21
Collection Time	Location of analysis	Method	Units	Method Detection Limit	h:min	1899-12-31 15:45:00	1899-12-31 16:55:00	1899-12-31 10:50:00	1899-12-31 12:00:00	1899-12-31 14:25:00	1899-12-31 15:20:00	1899-12-31 15:20:00	1899-12-31 16:10:00	1899-12-31 16:10:00	1899-12-31 17:00:00	1899-12-31 17:00:00	1899-12-31 13:30:00	1899-12-31 13:30:00
pH	field	in situ	standard units	NA		—	3.1	3.9	4.21	4.2	4	—	4.14	—	4.27	—	—	—
pH	field	flow-thru chamber	standard units	NA		—	—	—	—	—	—	—	4.26	—	4.31	—	4.33	—
Specific Conductance	field	in situ	μS/cm	NA		—	2250	3590	3730	3550	3560	—	3720	—	3740	—	—	—
Specific Conductance	field	flow-thru chamber	μS/cm	NA		—	—	—	—	—	—	—	3710	—	3730	—	3700	—
Temperature	field	in situ	°C	NA		—	20	20	21	21	21	—	21	—	21	—	—	—
Temperature	field	flow-thru chamber	°C	NA		—	—	—	—	—	—	—	21	—	20	—	21	—
Eh	field	flow-thru chamber	volts	NA		—	0.67	0.51	0.43	0.35	—	—	—	—	—	—	—	—
Dissolved oxygen	field	flow-thru chamber	mg/L	NA		—	0.5	1.1	1	0.6	—	—	—	—	—	—	—	—
Dissolved oxygen	field	CHEMetrix kit	mg/L	NA		—	—	—	—	—	0.2	—	0.3	—	0.05	—	—	—
Al	USGS-Boulder	ICP-AES	mg/L	0.08		<0.08	45	8.8	5	5.1	8.9	8.7	5.4	5.4	4.9	4.9	5.2	5.2
As(T)	USGS-Boulder	HGAAS	mg/L	0.0001		<0.0001	0.006	0.095	0.121	0.117	0.048	—	0.11	—	0.116	—	0.115	—
As(III)	USGS-Boulder	HGAAS	mg/L	0.0005		<0.0005	<0.0005	0.076	0.112	0.117	0.035	—	0.101	—	0.107	—	0.104	—
B	USGS-Boulder	ICP-AES	mg/L	0.003		<0.003	0.11	2.6	2.8	2.8	2.2	2.2	2.6	2.4	2.6	2.6	2.3	2.5
Ba	USGS-Boulder	ICP-AES	mg/L	0.0005		<0.0005	0.006	0.007	0.007	0.007	0.007	0.007	0.008	0.008	0.008	0.008	0.008	0.008
Be	USGS-Boulder	ICP-AES	mg/L	0.0001		<0.0001	0.0007	<0.0001	<0.0001	<0.0001	<0.001	<0.001	<0.001	<0.001	<0.001	<0.001	<0.001	<0.001
Ca	USGS-Boulder	ICP-AES	mg/L	0.05		<0.05	94	490	500	500	450	440	470	470	480	460	470	480
Cd	USGS-Boulder	ICP-AES	mg/L	0.001		<0.001	0.039	0.023	0.023	0.024	0.018	0.017	0.015	0.015	0.014	0.013	0.014	0.015
Co	USGS-Boulder	ICP-AES	mg/L	0.001		<0.001	0.09	0.05	0.048	0.049	0.053	0.052	0.051	0.05	0.046	0.046	0.05	0.052
Cr(T)	USGS-Boulder	ICP-AES	mg/L	0.002		<0.002	0.015	0.011	0.011	0.011	0.014	0.016	0.013	0.015	0.012	0.013	0.011	0.012
Cu	USGS-Boulder	ICP-AES	mg/L	0.003		<0.003	0.24	0.01	<0.003	<0.003	<0.003	0.007	<0.003	<0.003	<0.003	<0.003	<0.003	<0.003
Fe(T)	USGS-Boulder	Colorimetric	mg/L	0.002		0.05	50.6	532	555	556	526	—	566	—	571	—	586	—
Fe(II)	USGS-Boulder	Colorimetric	mg/L	0.002		0.015	40.4	521	551	551	526	—	560	—	571	—	584	—
K	USGS-Boulder	ICP-AES	mg/L	0.002		<0.002	5.5	17	17	17	12	12	15	13	16	15	13	13
Mg	USGS-Boulder	ICP-AES	mg/L	0.06		<0.06	60	110	110	110	90	90	100	100	110	100	92	96
Mn	USGS-Boulder	ICP-AES	mg/L	0.001		<0.001	2.4	7.8	8.2	8.2	6.9	7.1	7.5	7.3	7.6	7.5	7.1	7.6
Na	USGS-Boulder	ICP-AES	mg/L	0.006		<0.006	8.7	61	63	63	51	52	58	57	58	54	59	58
Ni	USGS-Boulder	ICP-AES	mg/L	0.002		<0.002	0.11	0.048	0.044	0.043	0.052	0.056	0.049	0.048	0.044	0.046	0.046	0.045
Pb	USGS-Boulder	ICP-AES	mg/L	0.008		<0.008	0.035	0.023	0.022	0.023	0.043	0.038	0.023	0.025	0.026	0.026	0.024	0.025
SiO2	USGS-Boulder	ICP-AES	mg/L	0.01		<0.01	69	82	83	80	68	67	73	68	75	72	67	69
Se	USEPA	ICP-AES	mg/L	0.03		—	<0.03	<0.03	<0.03	<0.03	—	—	—	—	—	—	—	—
Se	USGS-Boulder	ICP-AES	mg/L	0.03		—	—	—	—	—	<0.03	<0.03	<0.03	<0.03	<0.03	<0.03	<0.03	<0.03
Sr	USGS-Boulder	ICP-AES	mg/L	0.001		<0.001	0.52	1.4	1.5	1.5	1.1	1.2	1.3	1.2	1.3	1.3	1.2	1.3
V	USGS-Boulder	ICP-AES	mg/L	0.001		<0.001	0.001	0.009	0.01	0.01	<0.005	<0.005	0.01	<0.005	<0.005	<0.005	0.01	0.01
Zn	USGS-Boulder	ICP-AES	mg/L	0.005		<0.005	7.4	13	12	12	11	11	10	11	11	11	10	10
Br	USGS-Boulder	IC	mg/L	0.1		<0.1	<0.1	<0.1	<0.1	<0.1	—	—	—	—	—	—	—	—
Cl	USGS-Boulder	IC	mg/L	0.5		1	5.5	9.9	10	9.7	—	—	—	—	—	—	—	—
F	USGS-Boulder	IC	mg/L	0.5		<0.5	0.5	0.6	0.7	0.7	—	—	—	—	—	—	—	—
SO4	USEPA	IC	mg/L	1		4.6	916	2700	2720	2580	—	—	—	—	—	—	—	—
SO4	USGS-San Diego	IC	mg/L	1		—	—	—	—	—	2700	—	2700	—	2900	—	2800	—
C, organic, dissolved	USGS-NWQL	IR spectrometry	mg/L	0.1		—	3.9	2.1	2.2	2	2	—	1.8	—	1.8	—	1.8	—
C, organic, suspended	USGS-NWQL	IR spectrometry	mg/L	0.2		—	<0.2	0.2	<0.2	<0.2	<0.2	—	<0.2	—	<0.2	—	<0.2	—
N, nitrite, filtered	USGS-NWQL	colorimetric	mg/L	0.008		—	<0.008	<0.008	<0.008	<0.008	<0.008	—	<0.008	—	<0.008	—	<0.008	—
N, nitrate + nitrite, filtered	USGS-NWQL	colorimetric	mg/L	0.05		—	<0.05	<0.05	<0.05	<0.05	<0.06	—	<0.06	—	<0.06	—	<0.06	—
N, ammonia, filtered	USGS-NWQL	colorimetric	mg/L	0.04		—	0.14	1.3	1.4	1.3	1.3	—	1.3	—	1.3	—	1.3	—
N, organic and ammonia, filtered	USGS-NWQL	colorimetric	mg/L	0.1		—	0.2	1.2	1.2	1.2	1.2	—	1.3	—	1.3	—	1.3	—
N, organic and ammonia, unfiltered	USGS-NWQL	colorimetric	mg/L	0.1		—	0.3	1.3	1.3	1.3	1.2	—	1.3	—	1.2	—	1.3	—
P, total, filtered	USGS-NWQL	colorimetric	mg/L	0.004		—	0.024	0.013	0.012	0.012	0.013	—	0.013	—	0.012	—	0.012	—
P, total, unfiltered	USGS-NWQL	colorimetric	mg/L	0.004		—	0.34	0.015	0.012	0.011	0.021	—	0.071	—	0.046	—	0.012	—
P, orthophosphate, filtered	USGS-NWQL	colorimetric	mg/L	0.02		—	0.25	0.03	0.02	0.02	—	—	—	—	—	—	—	—
δ18OSO4	USGS-Denver	mass spectrometry	per mill, VSMOW	NA		—	-0.6	1.9	1.9	1.5	2	2	2.1	—	1.9	—	1.6	1.7
δ34SSO4	USGS-Denver	mass spectrometry	per mill, VCDT	NA		—	3.2	6	6.2	6.2	5.8	—	5.7	—	5.9	—	5.9	5.9
δ18OH2O	UCD	mass spectrometry	per mill, VSMOW	NA		—	-7.9	-7.7	-7.7	-7.7	-7.7	-7.7	-7.7	-7.7	-7.7	-7.7	-7.7	-7.7
δDH2O	UCD	mass spectrometry	per mill, VSMOW	NA		—	-61	-58	-56	-54	-55	-54	-55	-56	-56	-55	-57	-57

## Sheet: Table S2. Replicate WQ data
Table S2. Statistical data for replicate water-quality samples, well GS-18, Penn Mine, California, 2002.
[VSMOW, Vienna Standard Mean Ocean Water; VCDT, Vienna Cañon Diablo Troilite; —, not determined]
[RPDE, relative percent difference for environmental samples; AD, absolute difference]
[Mean RPDE computed using absolute values of individual RPDEs.]
ID / depth	units	75 m	78 m	79.3 m	81 m
Replicate		RPDE	RPDE	RPDE	RPDE	mean RPDE
Collection Date	mm/dd/yyyy	2002-11-20	2002-11-20	2002-11-20	2002-11-21	(absolute
Collection Time	h:min	1899-12-31 15:20:00	1899-12-31 16:10:00	1899-12-31 17:00:00	1899-12-31 13:30:00	value)
Al	%	2.3	0	0	0	0.6
B	%	0	8	0	-8.3	4.1
Ba	%	0	0	0	0	0
Be	%	—	—	—	—	—
Ca	%	2.2	0	4.3	-2.1	2.2
Cd	%	5.7	0	7.4	-6.9	5
Co	%	1.9	2	0	-3.9	2
Cr(T)	%	-13	-14	-8	-8.7	11
Cu	%	—	—	—	—	—
K	%	0	14.3	6.5	0	5.2
Mg	%	0	0	9.5	-4.3	3.5
Mn	%	-2.9	2.7	1.3	-6.8	3.4
Na	%	-1.9	1.7	7.1	1.7	3.1
Ni	%	-7.4	2.1	-4.4	2.2	4
Pb	%	12.3	-8.3	0	-4.1	6.2
Si, as SiO2	%	1.5	7.1	4.1	-2.9	3.9
Se	%	—	—	—	—	—
Sr	%	-8.7	8	0	-8	6.2
V	%	0	—	0	0	0
Zn	%	0	-9.5	0	0	2.4
		AD	AD	AD	AD	mean AD
δ18OSO4	per mill, VSMOW	0	—	—	0.1	0.1
δ34SSO4	per mill, VCDT	—	—	—	0	0
δ18OH2O	per mill, VSMOW	0	0	0	0	0
δDH2O	per mill, VSMOW	1	1	1	0	1

## Sheet: Table S3. SRWS
Table S3. Quality assurance data for standard reference water samples
[Fs, F-pseudosigma (deviation); HGAAS, hydride generation atomic absorption spectrometry; mg/L, milligrams per liter; μg/L, micrograms per liter; n, number of replicates; s, standard deviation; nm, nanometers; <, less than; —, not determined; MPV, most probable value; RPDS, relative percent difference between measured value and MPV of SRWS; SRWS, Standard reference water sample; USGS, U.S. Geolog…
									comparison of mean
					measured		reported		concentration to MPV
Constituent	USGS SRWS	Technique	units	n	mean concentration	s	MPV	Fs	expressed as RPDS
Al	T159	ICP-AES	mg/L	2	<0.08	0.008	0.0319	0.0037	—
Al	T163	ICP-AES	mg/L	1	<0.08	—	0.0168	0.00167	—
As	T159	ICP-AES	mg/L	2	0.026	0.002	0.0284	0.0016	-8.5
As	T163	ICP-AES	mg/L	2	0.021	0.003	0.0253	0.00178	-17
As	AMW4	HGAAS	mg/L	10	0.171	0.002	0.168	0.03	1.8
As	T159	HGAAS	mg/L	10	0.027	0.0004	0.0284	0.0016	-4.9
B	M6	ICP-AES	mg/L	2	0.021	0.003	0.032	0.019	-34.4
B	T159	ICP-AES	mg/L	2	0.023	0.004	0.0264	0.003	-12.9
B	T163	ICP-AES	mg/L	2	0.007	0.003	0.0106	0.00239	-34
Ba	T159	ICP-AES	mg/L	2	0.036	0.002	0.0381	0.0019	-5.5
Ba	T163	ICP-AES	mg/L	2	0.006	0	0.0074	0.000537	-18.9
Be	T159	ICP-AES	mg/L	2	0.01	0	0.0108	0.0004	-7.4
Be	T163	ICP-AES	mg/L	2	0.022	0.001	0.022	0.00104	0
Ca	M6	ICP-AES	mg/L	2	25.5	0.729	25.6	1.6	-0.4
Ca	T159	ICP-AES	mg/L	2	25	0.332	25.5	0.8	-2
Ca	T163	ICP-AES	mg/L	2	6.24	0.176	6.3	0.259	-1
Cd	T159	ICP-AES	mg/L	2	0.025	0.001	0.024	0.0016	4.2
Cd	T163	ICP-AES	mg/L	2	0.007	0	0.00659	0.0004	6.2
Co	T159	ICP-AES	mg/L	2	0.012	0.001	0.0133	0.0009	-9.8
Co	T163	ICP-AES	mg/L	2	0.012	0.002	0.012	0.000371	0
Cr	T159	ICP-AES	mg/L	2	0.026	0	0.0268	0.0018	-3
Cr	T163	ICP-AES	mg/L	2	0.04	0.002	0.0401	0.00215	-0.2
Cu	T159	ICP-AES	mg/L	2	0.03	0.002	0.0334	0.0025	-10.2
Cu	T163	ICP-AES	mg/L	2	0.033	0.001	0.0358	0.00174	-7.8
Fe	AMW4	Colorimetric	mg/L	1	192	—	188	12	2.1
Fe	T163	Colorimetric	mg/L	1	0.065	—	0.06	0.00593	8.3
K	M6	ICP-AES	mg/L	1	0.8	—	0.83	0.07	-3.6
K	T159	ICP-AES	mg/L	2	1.74	0.137	1.52	0.13	14.5
K	T163	ICP-AES	mg/L	2	0.922	0.107	1.02	0.137	-9.6
Mg	M6	ICP-AES	mg/L	2	10.6	0.121	10.4	0.6	1.9
Mg	T159	ICP-AES	mg/L	2	5.54	0.256	5.6	0.21	-1.1
Mg	T163	ICP-AES	mg/L	2	1.22	0.054	1.23	0.074	-0.8
Mn	T159	ICP-AES	mg/L	1	0.021	—	0.022	0.0016	-4.5
Mn	T163	ICP-AES	mg/L	2	0.008	0.009	0.0158	0.00111	-49.4
Na	M6	ICP-AES	mg/L	2	7.55	0.122	8.2	0.3	-7.9
Na	T159	ICP-AES	mg/L	1	94.1	—	100	4	-5.9
Na	T163	ICP-AES	mg/L	2	39.3	7.077	39.6	1.89	-0.8
Ni	T159	ICP-AES	mg/L	2	0.023	0.003	0.0222	0.0016	3.6
Ni	T163	ICP-AES	mg/L	2	0.014	0.003	0.0154	0.00126	-9.1
Pb	T159	ICP-AES	mg/L	2	0.015	0.001	0.0166	0.0012	-9.6
Pb	T163	ICP-AES	mg/L	2	0.035	0.002	0.032	0.00217	9.4
SiO2	M6	ICP-AES	mg/L	2	11	0.574	10.8	1	1.9
SiO2	T159	ICP-AES	mg/L	2	11.2	0.997	11.5	0.7	-2.6
SiO2	T163	ICP-AES	mg/L	2	4.52	0.501	4.56	0.188	-0.9
Sr	M6	ICP-AES	mg/L	2	0.513	0.034	0.496	0.011	3.4
Sr	T159	ICP-AES	mg/L	2	0.183	0.015	0.19	0.007	-3.7
Sr	T163	ICP-AES	mg/L	2	0.034	0.002	0.0355	0.00178	-4.2
V	T159	ICP-AES	mg/L	2	0.013	0	0.014	0.0017	-7.1
V	T163	ICP-AES	mg/L	2	0.034	0.002	0.035	0.0018	-2.9
Zn	T159	ICP-AES	mg/L	2	0.02	0.001	0.0192	0.0019	4.2
Zn	T163	ICP-AES	mg/L	2	0.02	0.001	0.0185	0.0013	8.1
